# Supplementary material for: Overexpression of Rice Histone H1 Gene Reduces Tolerance to Cold and Heat Stress
Source: Plants (Basel). 2023 Jun 22;12(13):2408. doi: 10.3390/plants12132408 (PMC10346724; doi:10.3390/plants12132408)
Supplement: Supplementary file 1 [file plants-12-02408-s001.zip]

Archive with 1 entries (1 files):
- plants-2462830-supplementary.pdf
